# Supplementary material for: Salivary protein kinase C alpha and novel microRNAs as diagnostic and therapeutic resistance markers for oral squamous cell carcinoma in Indian cohorts
Source: Front Mol Biosci. 2023 Jan 10;9:1106963. doi: 10.3389/fmolb.2022.1106963 (PMC9871261; doi:10.3389/fmolb.2022.1106963)
Supplement: Supplementary file 1 [file Table2.XLSX]

## Sheet: Alignment statistics
Supplementary File S2: Alignment statistics of normal and OSCC reads
Sample Name	Reads Generated	Mean Length	Reads passing filter	Reads aligned to hg19	Unaligned Reads	Alignment score
PS1	253812	12 bp	32517	18561	13956	13.6745
PS2	70316131	29 bp	60695890	20216072	40479818	3.47823
PS3	2906374	12 bp	403215	289435	113780	10.0415
PS4	900805	19 bp	403215	58187	84735	15.4812
PS5	789436	17 bp	87244	38404	48840	20.5561
PS7	1109993	16 bp	342488	151441	191047	7.32954
PS8	498536	16 bp	48133	19484	28649	25.5869
PS9	2086996	16 bp	889721	399181	490540	5.22819
PS10	182998	13 bp	18272	6469	11803	28.2885
HC12	978374	16 bp	48482	31939	16543	30.6326
HC15	4700866	14 bp	1162352	929316	233036	5.05842
HC18	1758436	18 bp	126631	70594	56037	24.9091
HC21	3875772	15 bp	1615301	1224165	391136	3.16605
HC22	1572059	18 bp	382579	282584	99995	5.56316
