# Supplementary material for: Salivary protein kinase C alpha and novel microRNAs as diagnostic and therapeutic resistance markers for oral squamous cell carcinoma in Indian cohorts
Source: Front Mol Biosci. 2023 Jan 10;9:1106963. doi: 10.3389/fmolb.2022.1106963 (PMC9871261; doi:10.3389/fmolb.2022.1106963)
Supplement: Supplementary file 2 [file Table3.XLSX]

## Sheet: DESeq2
Supplementary File S3: Differential expression analysis of normal and OSCC
Gene	log2FoldChange	pvalue	Gene_type
ENSG00000248510.2	-3.00087	0.00857143	LincRNA
ENSG00000271850.1	-2.22308	0.0229431	LincRNA
ENSG00000249740.1	-2.13241	0.00414123	LincRNA
ENSG00000236790.1	1.23262	0.0502999	LincRNA
ENSG00000235665.1	1.39172	0.0369393	LincRNA
ENSG00000234232.2	2.22218	0.0436382	LincRNA
ENSG00000231200.1	2.25785	0.0324503	LincRNA
ENSG00000257259.1	5.02425	0.00130906	LincRNA
hsa-miR-3656	2.93914	0.0366546	miRNA
hsa-miR-6087	3.79115	0.0222123	miRNA
hsa-miR-146b-5p	3.87594	0.0427606	miRNA
hsa-miR-326	3.89296	0.0282718	miRNA
hsa-miR-497-5p	3.9503	0.0248568	miRNA
hsa-miR-4492	4.48779	0.00991562	miRNA
hsa-miR-449b-5p	18.8518	3.4e-09	miRNA
ENSG00000157884.6	-5.58229	1.09e-05	Protein_coding
ENSG00000068976.9	-5.42749	0.00540507	Protein_coding
ENSG00000122787.10	-4.59411	0.00108132	Protein_coding
ENSG00000177932.6	-4.44553	0.000491504	Protein_coding
ENSG00000165409.11	-3.26624	0.0127098	Protein_coding
ENSG00000171456.12	-3.18485	0.00106884	Protein_coding
ENSG00000101152.6	-2.93188	0.0501134	Protein_coding
ENSG00000169239.8	-2.85133	0.0189725	Protein_coding
ENSG00000113396.8	-2.8505	0.00464907	Protein_coding
ENSG00000088367.16	-2.82522	0.0304299	Protein_coding
ENSG00000107719.8	-2.80099	0.0323386	Protein_coding
ENSG00000151948.7	-2.74178	0.0105624	Protein_coding
ENSG00000144451.14	-2.71499	0.024279	Protein_coding
ENSG00000144840.4	-2.69772	0.0123424	Protein_coding
ENSG00000196277.11	-2.22136	0.0106261	Protein_coding
ENSG00000171723.11	-2.18557	0.0465361	Protein_coding
ENSG00000171385.5	-1.9935	0.0300228	Protein_coding
ENSG00000172572.6	1.40853	0.0463465	Protein_coding
ENSG00000162669.11	1.67396	0.0443565	Protein_coding
ENSG00000048828.12	1.85613	0.0236444	Protein_coding
ENSG00000137571.6	1.95113	0.0342954	Protein_coding
ENSG00000150275.13	1.96038	0.0203834	Protein_coding
ENSG00000078328.15	2.05985	0.021778	Protein_coding
ENSG00000250349.3	2.06369	0.00841536	Protein_coding
ENSG00000127124.9	2.13628	0.0310614	Protein_coding
ENSG00000066032.14	2.18027	0.0353505	Protein_coding
ENSG00000189283.5	2.18467	0.029538	Protein_coding
ENSG00000078295.11	2.38172	0.0077	Protein_coding
ENSG00000253350.1	2.3994	0.0309781	Protein_coding
ENSG00000116852.10	2.45963	0.0115468	Protein_coding
ENSG00000173406.11	2.54161	0.050435	Protein_coding
ENSG00000084693.11	2.56269	0.0318925	Protein_coding
ENSG00000083067.18	2.56783	0.0350539	Protein_coding
ENSG00000228716.2	2.57393	0.0465944	Protein_coding
ENSG00000179314.9	2.66375	0.0477848	Protein_coding
ENSG00000176124.7	2.66842	0.049454	Protein_coding
ENSG00000178568.9	2.69521	0.0239132	Protein_coding
ENSG00000135720.8	2.70484	0.0317695	Protein_coding
ENSG00000177463.11	2.71503	0.0405262	Protein_coding
ENSG00000141030.8	2.73832	0.0460752	Protein_coding
ENSG00000158019.16	2.79718	0.00145033	Protein_coding
ENSG00000182957.11	2.8547	0.0412799	Protein_coding
ENSG00000273167.1	2.85831	0.0397856	Protein_coding
ENSG00000172985.8	2.86412	0.0239347	Protein_coding
ENSG00000120549.11	2.86578	0.032158	Protein_coding
ENSG00000184588.13	2.87973	0.0096752	Protein_coding
ENSG00000176463.9	2.88183	0.0348129	Protein_coding
ENSG00000171045.10	2.9005	0.0492924	Protein_coding
ENSG00000183662.6	2.9179	0.0384842	Protein_coding
ENSG00000038382.13	2.99471	0.00562119	Protein_coding
ENSG00000050767.11	3.01201	0.0460942	Protein_coding
ENSG00000185989.9	3.0196	0.035117	Protein_coding
ENSG00000128536.11	3.04027	0.00611959	Protein_coding
ENSG00000141293.11	3.06096	0.0473185	Protein_coding
ENSG00000140718.14	3.06827	0.0090157	Protein_coding
ENSG00000167702.7	3.07198	0.0290828	Protein_coding
ENSG00000148219.12	3.0812	0.0219311	Protein_coding
ENSG00000142002.12	3.09748	0.027206	Protein_coding
ENSG00000183580.8	3.11615	0.0399346	Protein_coding
ENSG00000214944.5	3.14431	0.000939722	Protein_coding
ENSG00000141564.9	3.14791	0.0352981	Protein_coding
ENSG00000198673.6	3.16946	0.0462929	Protein_coding
ENSG00000170873.14	3.17851	0.0343594	Protein_coding
ENSG00000154229.7	3.3049	0.0164187	Protein_coding
ENSG00000004866.14	3.36198	0.0356764	Protein_coding
ENSG00000188107.9	3.37196	0.00798147	Protein_coding
ENSG00000138018.13	3.3901	0.0296043	Protein_coding
ENSG00000178971.9	3.43728	0.00253842	Protein_coding
ENSG00000040933.11	3.48135	0.0242214	Protein_coding
ENSG00000047617.10	3.49162	0.0461608	Protein_coding
ENSG00000106078.13	3.51596	0.0132257	Protein_coding
ENSG00000116062.10	3.54747	0.0507965	Protein_coding
ENSG00000082684.10	3.55611	0.0488535	Protein_coding
ENSG00000196376.6	3.57767	0.0195057	Protein_coding
ENSG00000198597.4	3.63243	0.0106986	Protein_coding
ENSG00000108175.12	3.72966	0.0391548	Protein_coding
ENSG00000162599.11	3.7574	0.00245684	Protein_coding
ENSG00000153446.11	3.77257	0.00938123	Protein_coding
ENSG00000167548.10	3.78276	0.0045102	Protein_coding
ENSG00000067900.6	3.78636	0.0419686	Protein_coding
ENSG00000164402.9	3.79119	0.00871503	Protein_coding
ENSG00000036473.6	3.8074	0.00907071	Protein_coding
ENSG00000023171.10	3.8582	4.35e-07	Protein_coding
ENSG00000069424.10	3.93661	0.0126861	Protein_coding
ENSG00000105639.14	3.96052	0.00635482	Protein_coding
ENSG00000257923.5	4.01604	0.0273558	Protein_coding
ENSG00000112146.12	4.02234	0.00252551	Protein_coding
ENSG00000213240.7	4.04447	0.0137237	Protein_coding
ENSG00000255168.1	4.04452	0.013718	Protein_coding
ENSG00000144036.10	4.04463	0.00384075	Protein_coding
ENSG00000140481.9	4.05107	0.0165657	Protein_coding
ENSG00000171595.9	4.05319	0.000914091	Protein_coding
ENSG00000117154.7	4.15238	1.42e-05	Protein_coding
ENSG00000072195.10	4.22022	0.00219561	Protein_coding
ENSG00000125510.11	4.23906	0.046517	Protein_coding
ENSG00000130304.12	4.36857	0.0127706	Protein_coding
ENSG00000169876.9	4.40181	0.0492071	Protein_coding
ENSG00000167394.8	4.43647	0.0331438	Protein_coding
ENSG00000149654.5	4.84953	0.0293234	Protein_coding
ENSG00000134250.13	4.88234	0.0029419	Protein_coding
ENSG00000214753.2	4.90413	0.0126478	Protein_coding
ENSG00000234857.2	4.9751	0.0113561	Protein_coding
ENSG00000136235.11	5.20845	0.0295843	Protein_coding
ENSG00000049249.4	5.31062	0.000661058	Protein_coding
ENSG00000132938.14	5.44245	0.00229687	Protein_coding
ENSG00000214063.6	5.51863	0.00139057	Protein_coding
ENSG00000103266.6	5.61789	0.00113475	Protein_coding
ENSG00000154783.6	5.95582	0.00023944	Protein_coding
ENSG00000165553.4	6.57249	7.12e-08	Protein_coding
ENSG00000198010.7	6.71686	1.23e-07	Protein_coding
ENSG00000135842.12	6.83112	1.45e-06	Protein_coding
ENSG00000186854.6	7.93192	1.03e-11	Protein_coding
ENSG00000213923.6	8.54102	0.000208327	Protein_coding
ENSG00000163016.5	-4.10151	0.024938	Pseudogene
ENSG00000133624.9	4.29269	0.013952	Pseudogene
ENSG00000236829.5	6.32825	0.00286759	Pseudogene
tRNA-Val-CAC-3-1	2.10406	0.0454443	tRNA
tRNA-Phe-GAA-1-1	2.43319	0.0485918	tRNA
tRNA-Und-NNN-4-1	2.47469	0.0313377	tRNA
tRNA-Ala-TGC-6-1	2.5024	0.0138025	tRNA
tRNA-Phe-GAA-1-2	2.56469	0.0463573	tRNA
tRNA-Asp-GTC-2-4	2.5688	0.0453747	tRNA
tRNA-Tyr-GTA-3-1	2.62416	0.0195723	tRNA
tRNA-Phe-GAA-1-4	2.6724	0.0432343	tRNA
tRNA-Ser-TGA-4-1	2.73144	0.0381591	tRNA
tRNA-Tyr-GTA-2-1	2.7558	0.0263505	tRNA
tRNA-Lys-TTT-6-1	2.86673	0.0222082	tRNA
tRNA-Cys-GCA-16-1	2.90352	0.0413368	tRNA
tRNA-Phe-GAA-1-5	2.94843	0.0502518	tRNA
tRNA-Asp-GTC-2-8	3.15295	0.00933879	tRNA
tRNA-Cys-GCA-3-1	3.17588	0.0113337	tRNA
tRNA-Ile-AAT-5-1	3.19678	0.0210025	tRNA
tRNA-Ile-AAT-4-1	3.35693	0.0130254	tRNA
tRNA-Lys-TTT-4-1	3.43239	0.00259814	tRNA
tRNA-Phe-GAA-3-1	3.43977	0.0342612	tRNA
tRNA-Ile-AAT-9-1	3.5097	0.0330617	tRNA
tRNA-Leu-CAG-1-6	3.52056	0.0177872	tRNA
tRNA-Tyr-GTA-8-1	3.54513	0.0159539	tRNA
tRNA-Ala-CGC-3-1	3.59671	0.00370599	tRNA
tRNA-Lys-CTT-10-1	3.75219	0.00993329	tRNA
tRNA-Leu-AAG-1-1	3.90117	0.0296395	tRNA
tRNA-Ser-GCT-1-1	3.98629	0.0144339	tRNA
tRNA-Phe-GAA-2-1	4.16568	0.012091	tRNA
tRNA-Ile-AAT-1-1	4.21633	0.0108358	tRNA
tRNA-Leu-CAA-1-2	4.5048	0.00143747	tRNA
tRNA-Lys-TTT-14-1	4.52722	0.000572413	tRNA
tRNA-Phe-GAA-1-3	4.56273	0.0111024	tRNA
tRNA-Leu-TAG-2-1	5.16422	0.00628292	tRNA
tRNA-Lys	5.31062	0.000661058	tRNA
tRNA-Lys-TTT-3-5	5.39776	9.39e-07	tRNA
tRNA-Phe-GAA-4-1	6.45774	0.00148155	tRNA
