# Supplementary material for: Salivary protein kinase C alpha and novel microRNAs as diagnostic and therapeutic resistance markers for oral squamous cell carcinoma in Indian cohorts
Source: Front Mol Biosci. 2023 Jan 10;9:1106963. doi: 10.3389/fmolb.2022.1106963 (PMC9871261; doi:10.3389/fmolb.2022.1106963)
Supplement: Supplementary file 4 [file Table4.XLSX]

## Sheet: Oncogenic signatures
Supplementary File S4: GSEA analysis of mRNAs
Pathways	Enrichment Score	Count	adj.Pval	Genes
BMI1 DN MEL18 DN.V1 UP	1.6083	119	0.014	ITGA3 PLAUR BIRC3 PLEKHO1 ARNTL2 GAB2 TRIO TNFRSF9 TNIP3 GAL MGLL FAP P2RX5 NKAIN1 COL16A1 PTHLH TGFB2 MICALL1 TIMP3 TRIB3 JAG1 SCML2 CRISPLD2 SLC7A5 PIEZO1 FAM189A1 PLAT KCNN4 PIK3CG ITGB8 TFEC STX1A BST1 EHD1 CCND1ENSG00000110092 WNT5B BMP5 VNN1 VEGFA HBEGF STC2ENSG00000113739 COL7A1 IL1A ITGB6 ITGA4 SLC1A4 GADD45A KIF21B KMT2A NRP2 KLF7 ADGB OGFRL1 TEK TNFRSF8 INHBA CHST3 ADGRE5 TNFAIP6 PMEPA1…
AKT UP MTOR DN.V1 DN	1.5966	143	0.014	AP2B1 PROM1 FMO3 MLXIPL STAB1 TYMPENSG00000025708 FASENSG00000026103 SLC18A1 VCAN ZNF112 PDIA5 COL17A1 TIPIN MOCOS MCM6 TULP3 PKP1 SMARCD3 BLVRB PUS7 ITGA6 ZC3HC1 CD200 CBY1 GALNT16 MTHFD1 BMP7 TNNC2 POLI CHRDL1 NDRG4 SLC7A5 MAZ IL7 KCNN4 SARS2ENSG00000104835 ERF CAV2 CHN2 POLD2 SEPSECS CAMKK2 SASH1 CAP2 HARS2 RTKN EFEMP1 MLPH AMPD2 PLA2G4A NID1 SFRP5 UTP20 PDZRN3 POLM GPR83 GNMT TNFRSF19 PRKRIP1…
MTOR UP.N4.V1 UP	1.5915	153	0.014	USH1C IFRD1 COX10 CD79B LARS2 C8B FASENSG00000026103 MIPEP SARS1 CASR LIMA1 HERPUD1 RRP12 OPN3 TRAF3IP2 BCAT1 ISOC2 RRP15 COASY EIF2B3 MGAT4A SREBF1 PUM3 ARG2 MRPL22 MAST2 PIR DNMT3B PHGDH NANS CTSG LGMN PCK2 SLCO4A1 TRIB3 TSNAXIP1 SLC7A5 STX4 IL21R FAH RPAP1 EMC2ENSG00000104412 SLC39A14 TIMM44 SLC1A5 RBM28 LHX2 STN1 ZPR1 CCDC86ENSG00000110104 CHORDC1 PDHX PAK1IP1 PHACTR2 VEGFA ITK POLR3G NUP155 …
HALLMARK MITOTIC SPINDLE	1.5546	172	0.014	ALS2 CDC27 MARK4 PAFAH1B1 RANBP9 ANLN RABGAP1 RALBP1 VCL RFC1 TRIO BCAR1 KIF1BENSG00000054523 ARFGEF1ENSG00000066777 ROCK1ENSG00000067900 CDC42 NCK2 ARHGAP10 SMC1A CLASP1 RASAL2 FSCN1 DLG1 KIFAP3 CAPZB PCM1 OPHN1 KIF22 EPB41L2 NDC80 KIF3C CTTN AURKA TPX2 PXN BIRC5 ARHGAP4 KIF4A EZR HDAC6 ABL1 MYO9B SUN2 MYH9 NIN ARHGAP5 KIF3B MAPRE1 CEP192 MID1 ARHGEF7 CYTH2 WASL CLIP2 SMC3 TUBD1 YWHAE NEDD9 WASF…
JAK2 DN.V1 DN	1.5311	111	0.043	MBTD1 VEZT IKZF2 PEX3 CDH3 DAPP1 SEC31B NAALAD2 RFX3 ATP8B1 ERO1BENSG00000086619 DLL3 GABRE CEP152 HIBADH CEP41 TMEM245 ECM2 TLE4 MPDZ CAPRIN2 MTRF1L KMT2A ALDH8A1 HOXA7 SLC25A16 DBH EREG SLC35E1 SGCE SNRPNENSG00000128739 TXLNGY EXOC4 PNISR FKBP11 DMTF1 REPS1 KIF13A ZNF280D CARF CSAD VPS53 DYMENSG00000141627 CTTNBP2NL ADAMTSL4 AMT DOCK5 ATM MGAT5 TMEM163 TRIM36 LONRF1 FLCN OXNAD1 SCAF4 NSMCE2 ZNF…
KRAS.AMP.LUNG UP.V1 DN	1.5079	104	0.043	PROM1 BARX2 TBXAS1 HDAC7 SLC6A16 CCN5 RHOBTB1 TRHDE FCGR2B SCARF1 RBFOX1 RAPGEF3 EPYC GMIP TF SETD1A TRMT2A PRODH ABCD1 CACNA1F CORO2B RELB KCNN1 GRIK5 CEP41 ZNF862 C5 DNM1 CYP2C18 P2RX1 CACNG1 CBL PPM1H IL12B CLDN16 APC2 KMT2A ZC2HC1C CRY2 HOXC11 PAIP2B FGL2 GNAZ PDE11A ALDH1A2 STARD8 PGPEP1 PODNL1 EMILIN2 HHLA1 CA1 CHL1 SDS HEY2 SLC19A3 TSGA10 TBR1 WDR33 TLR4 POU2F3 CGREF1 DTNB GCNT3 SLC5A2 DGK…
AKT UP.V1 DN	1.4786	141	0.043	RPAP3 PROM1 FMO3 IFFO1 HEBP1 ZDHHC6 FASENSG00000026103 FUT8 SLC18A1 CNN2 PDIA5 COL17A1 TCF3 ADGRL1 MOCOS TULP3 PKP1 SMARCD3 ZNF213 GRAMD1A BLVRB PUS7 UPB1 TIMP3 GALNT16 ZFYVE21 PLTP TNNC2 POLI SLC7A5 FAH KCNN4 CAV2 CHN2 POLD2 HPS1 TNS2 NT5DC3 TPD52L1 SASH1 CAP2 GHR RTKN EFEMP1 AMPD2 PLA2G4A NID1 PDZRN3 RECK ITIH5 PTGIS GNMT STAT5A KLF2 TNFRSF19 ASS1 PDLIM4 IL13RA1 RAMP1 MATN2 BTBD2 FKBP11 FHOD3 P…
JNK DN.V1 UP	1.4695	126	0.043	NOX1 RUNX3 BIRC3 EPHA3 ELN SZRD1 ARSF EYA2 CLDN18 ROCK1ENSG00000067900 PDK3 CRMP1 CLCN4 SLC25A24 NID2 F11 TGM1 GABRP IL12RB1 BMP7 CTSZ RASSF2 MYOM1 ABCD1 BMX ANXA13 CD37 CLIP3 TFEC ECM2 MED13 CCL1 IL10RA RAB35 GABRR2 RIPOR2 RNF8 CD83 EPM2A STC2ENSG00000113739 ARMC8 TACR1 ACADL EFHD1 EPHA4 MPL PPP1R8 TNNT2ENSG00000118194 GHRH TEK GPR31 KCNJ5 TBX2 TRIM24 RASSF8 RUNX2 TNFSF14 KDM5C PROZ GNAZ SYNE1 S…
DCA UP.V1 DN	1.4647	135	0.043	FGR PDK2 CX3CL1 PKD1 MNAT1 SLC7A9 TG CNTLN LAMA3 CDON SNX24 ASPM STAG3 IP6K2 ADGRF5 ASIC4 IPCEF1 ARHGAP15 PPP1R12B GPR137B CST7 CPB2 CACNA1S PKP1 TXLNA PPP1R13B MAP3K20 SLC22A17 MARCHF2 PES1 LRP5L JOSD1 ACIN1 SIRPB1 DHX35 RS1 FGF9 LONP2 ZNF821 TAF1C PLA2G4C UPK1A WDR91 PPP1R17 RASSF4 ENO3 IL10RA TCIRG1ENSG00000110719 MED23 SLC16A10 CLIC5 DCAF17 TRPM6 NR4A1 MATN4 COL21A1 PIN1 POR ADM2 ARHGEF9 SLC6…
PRC2 SUZ12 UP.V1 UP	1.4588	135	0.043	TNFRSF1B GAB2 XK PLEKHA5 ALX4 DCBLD2 CA11 ZNF76 SPTB SLC6A15 ACAP1 IPCEF1 NMRK2 SCTR OSTM1 REST FAT2 GMIP CCNK PRKY CBX7 SLCO4A1 PCSK1N CDADC1 CAB39L FGF9 KCNN4 TMEM245 ECM2 PKD2L1 DNAJC12 USP46 FOLR3 CBL SLC15A3 HBEGF IL1RL2 C1orf21 ACTL8 XPNPEP2 POLM SLPI PMEPA1 MRS2 ATXN1 CD70 OPA3 BFSP1 STAT5A OR7A10 ALDH1A2 CALML4 SERGEF CCNT1 KRI1 FCHO1 PDE6A GIMAP4 AGO4 RNASEL STAB2 VILL LCP1 GAD2 TRPC6 BR…
IL2 UP.V1 DN	1.4547	133	0.043	MEOX1 CACNG3 PROM1 CAMK1G DLEC1 ACP3 ISL1 BTN3A1 CYP46A1 TG ARHGAP6 SDCCAG8 ATP2C2 MYLK SYT1 TRIB2 RHOBTB1 NUAK1 SLC24A1 WSCD2 PAK3 PPP2R5C SESN1 ZNF446 PCSK5 MACROH2A2 SEC14L2 SNPH ZNF629 CBLN1 RASL12 TTC23 FZD3 EYA1ENSG00000104313 PLA2G4C HBP1 DDX58 HDAC5 MAP2K6ENSG00000108984 ODAMENSG00000109205 NKX3-2 LRP2BP UNC93B1 POU2AF1 CLEC2B CUX2 EHHADH CLDN16 PLCH1 PLCL1 PLEK RGS2 CD160 PIK3R3 CHRNB4 S…
PGF UP.V1 UP	1.4448	147	0.043	CFH RECQL CDC27 THSD7A REV3L UFL1 MIPEP BCLAF1 SLC4A7 VCAN MTREX STAU2 LTBP1 SYNE2 MAP2K4 DHX29 TGFBR3 MAPK6 NUCB2 MARK2ENSG00000072518 PTGS2 ATP2A3 RARB AMPH RUNX1T1 CRYBG3 RIF1 RNF13 TDRD3 MAST2 F11 NECAP1 PAPOLA ZNF268 OSBPL8 NRCAM ANGPT2 TRMU HIF1A ZC3H14 TRIP11 PHEX DNAJC3 RIPK2 POLR1F SMC3 CPD GLRB CLEC2B TDP2 ZNF451 ASCC3 NUP155 SMC4 PDCD10 STAM2 GRB14 GGCX IL1RL1 CEBPZ STXBP3ENSG000001162…
VEGF A UP.V1 DN	1.4447	152	0.043	SLC7A2 RECQL CDC27 AASS UFL1 SLC30A9 BCLAF1 SLC4A7 MFAP3 RRP12 USP13 IPO5 ZC3H15 PHKA1 DHX29 MAPK6 SEL1L SPAG5 AMPH KIF22 RIF1 PUM3 NDC80 BIRC5 PAPOLA ANGPT2 NUP50 CDC45 FKBP5 NRP1 HIRA TRMU SPTLC2 VRK1 PNN RP2 FLT1 NBNENSG00000104320 POP1 MCM4 CCNE1 TTC26 MEST TFAM CCDC86ENSG00000110104 CBL ADTRP MDN1 TTK LMNB1 NUP155 SMC4 CYB561D2 CENPA MRPL19 IL1RL1 CEBPZ PLCL1 ORC2 RND3 RAP1A RGS2 ACADM UAP1 …
P53 DN.V1 DN	1.4424	151	0.043	ITGAL VPS41 MATK IFFO1 RUNX3 CPS1 GRAMD1B ABCC2 VIM FASENSG00000026103 VCAN CDH1 ZFYVE16 CYFIP2 ST3GAL6 DDX3YENSG00000067048 NAV3 KCNAB2 CDH19 SLC6A15 CA12 MGLL TYR GPR137B DCT EPB41L3 TDRD3 AKR1B1 NRCAM CAPN3 SOX10 HMOX1 IL2RB CTSZ RASSF2 PLCB4 ZNF516 LAMA1 GPR143 RENBP OCA2ENSG00000104044 CA2 NCALD ARHGEF10 GAPDHS NAMPT GSDME CPVL KANK1 ACTA2 RAD51C TNS2 ST8SIA1 TRIM38 ITK HGD BCHE FRMD4BENSG00…
