# Supplementary material for: Salivary protein kinase C alpha and novel microRNAs as diagnostic and therapeutic resistance markers for oral squamous cell carcinoma in Indian cohorts
Source: Front Mol Biosci. 2023 Jan 10;9:1106963. doi: 10.3389/fmolb.2022.1106963 (PMC9871261; doi:10.3389/fmolb.2022.1106963)
Supplement: Supplementary file 5 [file Table1.XLSX]

## Sheet: Clinal characteristics
Supplementary File S1: Clinical characteristics of the patients and Normal controls
Patient	Age (years)	Gender	Site	Histological Type	Feature Description*
PS1	57	M	Lateral border of tongue	Squamous cell carcinoma	pT3N2a
PS2	44	M	Buccal mucosa	Squamous cell carcinoma	pT1N1
PS3	45	M	Lateral border of tongue	Squamous cell carcinoma	pT3N0
PS4	55	M	Upper lip	Squamous cell carcinoma	Not mentioned
PS5	61	M	Tongue	Squamous cell carcinoma	pT1N0
PS7	47	M	Lateral border of tongue	Squamous cell carcinoma	pT2N0
PS8	68	M	Lateral border of tongue	Squamous cell carcinoma	pT3N0
PS9	56	M	Buccal mucosa	Squamous cell carcinoma	pT1N0
PS10	43	M	Buccal mucosa	Squamous cell carcinoma	pT1N0
* TNM system of cancer staging; pT1-pT4 = Size of primary tumor, N0-N4 = Extent of lymph node metastasis.
For normal cohort, 5 male individuals with no evidence of OSCC, or any oral and other diseases, were selected
