# Supplementary material for: Salivary protein kinase C alpha and novel microRNAs as diagnostic and therapeutic resistance markers for oral squamous cell carcinoma in Indian cohorts
Source: Front Mol Biosci. 2023 Jan 10;9:1106963. doi: 10.3389/fmolb.2022.1106963 (PMC9871261; doi:10.3389/fmolb.2022.1106963)
Supplement: Supplementary file 6 [file Table5.XLSX]

## Sheet: Predicted targets
Supplementary File S5: Gene targets of differentially expressed miRNAs
Representative miRNA	Target gene
hsa-miR-497-5p	ARL2
hsa-miR-497-5p	SPRED1
hsa-miR-497-5p	CYB561D1
hsa-miR-497-5p	WNT7A
hsa-miR-497-5p	SNCG
hsa-miR-497-5p	NEK10
hsa-miR-497-5p	DESI1
hsa-miR-497-5p	ZNF622
hsa-miR-497-5p	KDSR
hsa-miR-497-5p	GNAI3
hsa-miR-497-5p	ZNF697
hsa-miR-497-5p	PAPPA
hsa-miR-497-5p	AC068987.1
hsa-miR-497-5p	CACUL1
hsa-miR-497-5p	CCND2
hsa-miR-497-5p	IPPK
hsa-miR-497-5p	PTPN4
hsa-miR-497-5p	DGCR2
hsa-miR-497-5p	SEPT2
hsa-miR-497-5p	HTR4
hsa-miR-497-5p	CBX4
hsa-miR-497-5p	SRPR
hsa-miR-497-5p	ANXA11
hsa-miR-497-5p	PTPRR
hsa-miR-497-5p	PLEKHA5
hsa-miR-497-5p	CA8
hsa-miR-497-5p	IST1
hsa-miR-497-5p	SYT3
hsa-miR-497-5p	ZBTB46
hsa-miR-497-5p	UBQLNL
hsa-miR-497-5p	TMEM55B
hsa-miR-497-5p	PAFAH1B1
hsa-miR-497-5p	FAM57B
hsa-miR-497-5p	WNT2B
hsa-miR-497-5p	RECK
hsa-miR-497-5p	CIDEB
hsa-miR-497-5p	GALNT7
hsa-miR-497-5p	CHAC1
hsa-miR-497-5p	MIPOL1
hsa-miR-497-5p	IHH
hsa-miR-497-5p	GYLTL1B
hsa-miR-497-5p	VWC2L
hsa-miR-497-5p	CCND3
hsa-miR-497-5p	PSMD7
hsa-miR-497-5p	RYBP
hsa-miR-497-5p	SMURF2
hsa-miR-497-5p	SOCS6
hsa-miR-146b-5p	NOVA1
hsa-miR-146b-5p	TRAF6
hsa-miR-326	KCNIP2
hsa-miR-326	CEP85
hsa-miR-326	CTRC
hsa-miR-326	SYS1
hsa-miR-326	RGL3
hsa-miR-326	CPLX2
hsa-miR-326	CCDC149
hsa-miR-326	PRAF2
hsa-miR-326	PTBP1
hsa-miR-326	C9orf24
hsa-miR-326	AF196779.12
hsa-miR-326	SIRPA
hsa-miR-326	TOMM40L
hsa-miR-326	LDOC1
hsa-miR-326	TSPAN14
hsa-miR-326	GPD2
hsa-miR-326	DGCR6L
hsa-miR-326	ATP6V1G2
hsa-miR-326	KCNK12
hsa-miR-326	UBXN10
hsa-miR-326	SLC38A7
hsa-miR-326	GLOD5
hsa-miR-326	WDFY1
hsa-miR-326	PAX8
hsa-miR-326	LRRTM1
hsa-miR-326	FAM127C
hsa-miR-326	TOMM34
hsa-miR-326	SRPR
hsa-miR-326	SMAD6
hsa-miR-326	CD247
hsa-miR-326	BHLHE40
hsa-miR-326	CLU
hsa-miR-326	UROC1
hsa-miR-326	KLF1
hsa-miR-326	FAM168A
hsa-miR-326	VTI1A
hsa-miR-326	ZBTB12
hsa-miR-326	TIFAB
hsa-miR-326	MAPK4
hsa-miR-326	NRGN
hsa-miR-326	AQP2
hsa-miR-326	KIF17
hsa-miR-326	ALOX15B
hsa-miR-326	PPP2R5B
hsa-miR-326	ELK1
hsa-miR-326	CD8A
hsa-miR-326	SEPT4
hsa-miR-326	OTP
hsa-miR-326	C16orf54
hsa-miR-326	CHRM1
hsa-miR-3656	CLCN6
hsa-miR-3656	ADAMTS17
hsa-miR-3656	THRA
hsa-miR-3656	DBNDD1
hsa-miR-3656	BARX1
hsa-miR-3656	RANBP3
hsa-miR-3656	RAB20
hsa-miR-3656	C19orf77
hsa-miR-3656	TOR4A
hsa-miR-3656	BLOC1S1
hsa-miR-3656	MEIS3
hsa-miR-3656	RP11-276H1.3
hsa-miR-3656	LRRC48
hsa-miR-3656	CSAD
hsa-miR-3656	LTBP4
hsa-miR-3656	NANOS2
hsa-miR-3656	KDM8
hsa-miR-3656	C1QL1
hsa-miR-3656	PXN
hsa-miR-3656	TAF8
hsa-miR-3656	CTRC
hsa-miR-3656	C1orf213
hsa-miR-3656	SCAMP4
hsa-miR-3656	RFXAP
hsa-miR-3656	PLVAP
hsa-miR-3656	FBXL16
hsa-miR-3656	ANKRD54
hsa-miR-3656	ITGB4
hsa-miR-3656	ADPRHL1
hsa-miR-3656	TOM1L2
hsa-miR-3656	GSX1
hsa-miR-3656	SEPT5
hsa-miR-3656	C1QL4
hsa-miR-3656	MARK4
hsa-miR-3656	GINS3
hsa-miR-3656	PTMA
hsa-miR-3656	NLGN3
hsa-miR-3656	NXN
hsa-miR-3656	OTX1
hsa-miR-3656	CSK
hsa-miR-3656	FAM53C
hsa-miR-3656	PMM2
hsa-miR-3656	C5orf45
hsa-miR-3656	ONECUT3
hsa-miR-3656	UROC1
hsa-miR-3656	ISLR2
hsa-miR-3656	FJX1
hsa-miR-3656	POLR2L
hsa-miR-3656	ATP6V0E2
hsa-miR-3656	TMEM105
hsa-miR-3656	KRTAP5-7
hsa-miR-3656	C19orf12
hsa-miR-3656	GALNT9
hsa-miR-3656	MMEL1
hsa-miR-3656	RAX
hsa-miR-3656	NCKIPSD
hsa-miR-3656	LY6K
hsa-miR-3656	C8orf82
hsa-miR-3656	TFAP2A
hsa-miR-3656	RP11-67H2.1
hsa-miR-3656	ADCY9
hsa-miR-3656	STRN4
hsa-miR-3656	ZNF503
hsa-miR-3656	C1orf200
hsa-miR-3656	INS
hsa-miR-3656	FAM89A
hsa-miR-3656	REPIN1
hsa-miR-3656	MAX
hsa-miR-3656	PTPN5
hsa-miR-3656	DAND5
hsa-miR-3656	DGAT1
hsa-miR-3656	CST7
hsa-miR-3656	ZNF497
hsa-miR-3656	KRT80
hsa-miR-3656	RPRM
hsa-miR-3656	ZNF276
hsa-miR-3656	ST7
hsa-miR-3656	SLC7A8
hsa-miR-3656	WDR38
hsa-miR-3656	TBC1D10C
hsa-miR-3656	SUV39H1
hsa-miR-3656	MMP25
hsa-miR-3656	FAM211B
hsa-miR-3656	ST3GAL2
hsa-miR-3656	CLDN4
hsa-miR-3656	B3GAT3
hsa-miR-3656	HAUS5
hsa-miR-3656	ATG9A
hsa-miR-3656	HS3ST5
hsa-miR-6087	CXXC11
hsa-miR-6087	BAX
hsa-miR-6087	RHOG
hsa-miR-6087	TAPBP
hsa-miR-6087	FGFRL1
hsa-miR-6087	OTP
hsa-miR-6087	CTF1
hsa-miR-6087	PRRT1
hsa-miR-6087	C15orf37
hsa-miR-6087	ZNF726
hsa-miR-6087	KHDC3L
hsa-miR-6087	SCN1B
hsa-miR-6087	C14orf2
hsa-miR-6087	PLCXD1
hsa-miR-6087	VMA21
hsa-miR-6087	TMEM185B
hsa-miR-6087	PDDC1
hsa-miR-6087	MDM4
hsa-miR-6087	C17orf72
hsa-miR-6087	MVB12B
hsa-miR-6087	AC097381.1
hsa-miR-6087	CST7
hsa-miR-6087	ZDHHC19
hsa-miR-6087	FAM43B
hsa-miR-6087	STXBP1
hsa-miR-6087	HTR3D
hsa-miR-6087	BRSK2
hsa-miR-6087	ABCC12
hsa-miR-6087	ATP8B3
hsa-miR-6087	TOR4A
hsa-miR-6087	CYB5R3
hsa-miR-6087	CACNB1
hsa-miR-6087	LRRC3
hsa-miR-6087	C1orf86
hsa-miR-6087	SLC48A1
hsa-miR-6087	FAM114A1
hsa-miR-6087	CYP1A2
hsa-miR-6087	TNFRSF13C
hsa-miR-6087	NDE1
hsa-miR-6087	RHPN1
hsa-miR-6087	UBE2D4
hsa-miR-6087	RP11-195F19.5
hsa-miR-6087	ATP6V1H
hsa-miR-6087	EVX1
hsa-miR-6087	C21orf67
hsa-miR-6087	MED11
hsa-miR-6087	SLC22A13
hsa-miR-6087	LBX1
hsa-miR-6087	MLANA
hsa-miR-6087	SAMD10
hsa-miR-6087	TMEM119
hsa-miR-6087	GLTPD2
hsa-miR-6087	PTGES
hsa-miR-6087	RP11-1070N10.3
hsa-miR-6087	PCDHB11
hsa-miR-6087	FAM89B
hsa-miR-6087	RAX
hsa-miR-6087	ACADS
hsa-miR-6087	TMEM132E
hsa-miR-6087	FCGR2A
hsa-miR-6087	LIX1L
hsa-miR-6087	MCAT
hsa-miR-6087	SCRT1
hsa-miR-6087	MAGEA10
hsa-miR-6087	LIME1
hsa-miR-6087	TTC22
hsa-miR-6087	CDCA4
hsa-miR-6087	TRAPPC2
hsa-miR-6087	CBY3
hsa-miR-6087	RAB33B
hsa-miR-6087	ECH1
hsa-miR-6087	UBE2R2
hsa-miR-6087	GREM2
hsa-miR-6087	CCDC163P
hsa-miR-6087	RAC3
hsa-miR-6087	IQSEC2
hsa-miR-6087	ARL5C
hsa-miR-6087	PREX1
hsa-miR-6087	CES3
hsa-miR-6087	CDON
hsa-miR-6087	FOXE3
hsa-miR-6087	DUSP18
hsa-miR-6087	CCDC114
hsa-miR-6087	DECR2
hsa-miR-6087	GPS1
hsa-miR-6087	IGF2
hsa-miR-6087	SEPW1
hsa-miR-6087	C1QTNF8
hsa-miR-6087	C17orf105
hsa-miR-6087	KIF18B
hsa-miR-6087	QPCTL
hsa-miR-6087	PSG5
hsa-miR-6087	ADIPOQ
hsa-miR-6087	PAM16
hsa-miR-6087	LRRC25
hsa-miR-6087	ZNF749
hsa-miR-6087	GSG2
hsa-miR-6087	ESYT1
hsa-miR-6087	HIF3A
hsa-miR-6087	TMUB1
hsa-miR-6087	C8orf37
hsa-miR-6087	AP3S2
hsa-miR-6087	AP005482.1
hsa-miR-6087	MCM5
hsa-miR-6087	LPCAT3
hsa-miR-6087	ZNF880
hsa-miR-6087	RGMA
hsa-miR-6087	C5AR2
hsa-miR-6087	SHOX2
hsa-miR-6087	ING5
hsa-miR-6087	UNC13D
hsa-miR-6087	C19orf54
hsa-miR-6087	SH3GL1
hsa-miR-6087	BTBD19
hsa-miR-6087	CYB561
hsa-miR-6087	MFSD2B
hsa-miR-6087	SEPT14
hsa-miR-6087	FOXP4
hsa-miR-6087	HAS1
hsa-miR-6087	GPRC5B
hsa-miR-6087	SKOR1
hsa-miR-6087	PLEC
hsa-miR-6087	PPP1R3G
hsa-miR-6087	STK40
hsa-miR-6087	CCDC85C
hsa-miR-6087	MNX1
hsa-miR-6087	MRPS12
hsa-miR-6087	SPATA33
hsa-miR-6087	AC016559.1
hsa-miR-6087	SERF1A
hsa-miR-6087	SERF1B
hsa-miR-6087	PP13004
hsa-miR-6087	HIST1H3F
hsa-miR-6087	CCDC24
hsa-miR-6087	KIAA1210
hsa-miR-6087	C1QTNF1
hsa-miR-6087	VMAC
hsa-miR-6087	AGMAT
hsa-miR-6087	PIGR
hsa-miR-6087	C10orf105
hsa-miR-6087	CNN2
hsa-miR-6087	S1PR2
hsa-miR-6087	ARFRP1
hsa-miR-6087	DBH
hsa-miR-6087	IDH3G
hsa-miR-6087	ZKSCAN7
hsa-miR-6087	RP11-497E19.2
hsa-miR-6087	PXDC1
hsa-miR-6087	CKS1B
hsa-miR-6087	AAED1
hsa-miR-6087	IPP
hsa-miR-6087	PYDC1
hsa-miR-6087	LURAP1
hsa-miR-6087	TFAP2A
hsa-miR-6087	AL133373.1
hsa-miR-6087	C15orf38-AP3S2
hsa-miR-6087	C19orf35
hsa-miR-6087	LSM7
hsa-miR-6087	TP73
hsa-miR-6087	KRTAP10-10
hsa-miR-6087	PTMS
hsa-miR-6087	BNIPL
hsa-miR-6087	CASS4
hsa-miR-6087	CTRC
hsa-miR-6087	DUSP28
hsa-miR-6087	C1orf174
hsa-miR-6087	SMAP2
hsa-miR-6087	ORAOV1
hsa-miR-6087	MAFK
hsa-miR-6087	RIN3
hsa-miR-6087	GLTPD1
hsa-miR-6087	SDCCAG8
hsa-miR-6087	TSPAN17
hsa-miR-6087	CORO7-PAM16
hsa-miR-6087	MEIS1
hsa-miR-6087	MARVELD2
hsa-miR-6087	ZNF835
hsa-miR-6087	C12orf36
hsa-miR-6087	SNX15
hsa-miR-6087	MRPS17
hsa-miR-6087	LMX1B
hsa-miR-6087	KCNK12
hsa-miR-6087	TNNI1
hsa-miR-6087	EPHA3
hsa-miR-6087	ZNF99
hsa-miR-6087	CD96
hsa-miR-6087	C2orf83
hsa-miR-6087	EVI5
hsa-miR-6087	C10orf85
hsa-miR-6087	PHYHIP
hsa-miR-6087	DDA1
hsa-miR-6087	SSTR5
hsa-miR-6087	GSDMA
hsa-miR-6087	EFNA2
hsa-miR-6087	TPBGL
hsa-miR-6087	MYL2
hsa-miR-6087	ZNF595
hsa-miR-6087	MT2A
hsa-miR-6087	BLOC1S3
hsa-miR-6087	KRT71
hsa-miR-6087	PTAFR
hsa-miR-6087	STX4
hsa-miR-6087	FHIT
hsa-miR-6087	GPN2
hsa-miR-6087	ATP5D
hsa-miR-6087	MEX3D
hsa-miR-6087	CAMKMT
hsa-miR-6087	NDUFV3
hsa-miR-6087	CDK5R2
hsa-miR-6087	WDR76
hsa-miR-6087	STK4
hsa-miR-6087	C1orf229
hsa-miR-6087	ASB18
hsa-miR-6087	FBXL18
hsa-miR-6087	PLCH2
hsa-miR-6087	GPX3
hsa-miR-6087	HDDC3
hsa-miR-6087	NACC1
hsa-miR-6087	RP11-644F5.10
hsa-miR-6087	C9orf9
hsa-miR-6087	GALNS
hsa-miR-6087	SHOX
hsa-miR-6087	ZNF788
hsa-miR-6087	SPRN
hsa-miR-6087	FZD10
hsa-miR-6087	MAU2
hsa-miR-6087	REXO1
hsa-miR-6087	AC140061.12
hsa-miR-6087	OSBPL2
hsa-miR-6087	LRRC47
hsa-miR-6087	NOG
hsa-miR-6087	VTI1A
hsa-miR-6087	FAHD2A
hsa-miR-6087	BICD2
hsa-miR-6087	HOXB4
hsa-miR-6087	SRPR
hsa-miR-6087	ACER1
hsa-miR-6087	LNX2
hsa-miR-6087	DKFZP434E1119
hsa-miR-6087	CACTIN
hsa-miR-6087	LRRC10
hsa-miR-6087	WDR55
hsa-miR-6087	LRRC19
hsa-miR-6087	PNOC
hsa-miR-6087	ELMSAN1
hsa-miR-6087	B3GAT3
hsa-miR-6087	ZNF543
hsa-miR-6087	OSMR
hsa-miR-6087	ZBTB3
hsa-miR-6087	FOXA3
hsa-miR-6087	ADAMTS17
hsa-miR-6087	GLYCTK
hsa-miR-6087	RAB36
hsa-miR-6087	PTGIS
hsa-miR-6087	TAX1BP3
hsa-miR-6087	DGKD
hsa-miR-6087	AC019294.1
hsa-miR-6087	HIP1
hsa-miR-6087	SSU72
hsa-miR-6087	TAF7L
hsa-miR-6087	ATP6V0D2
hsa-miR-6087	TRMT2B
hsa-miR-6087	FRMD8
hsa-miR-6087	C15ORF37
hsa-miR-6087	BX255923.1
hsa-miR-6087	DBP
hsa-miR-6087	C1orf159
hsa-miR-6087	SEPT11
hsa-miR-6087	EPSTI1
hsa-miR-6087	PDE6B
hsa-miR-6087	KDELR1
hsa-miR-6087	GRM4
hsa-miR-6087	EEF2K
hsa-miR-6087	CREBZF
hsa-miR-6087	hsa-mir-1199
hsa-miR-6087	VENTX
hsa-miR-6087	NAB2
hsa-miR-6087	DFFB
hsa-miR-449b-5p	HCN3
hsa-miR-449b-5p	FAM76A
hsa-miR-449b-5p	SYT1
hsa-miR-449b-5p	FAM167A
hsa-miR-449b-5p	FUT9
hsa-miR-449b-5p	MYCN
hsa-miR-449b-5p	ANK3
hsa-miR-449b-5p	E2F5
hsa-miR-449b-5p	TBCK
hsa-miR-449b-5p	PER2
hsa-miR-449b-5p	SMIM15
hsa-miR-449b-5p	LMBR1L
hsa-miR-449b-5p	NUMBL
hsa-miR-449b-5p	FXYD2
hsa-miR-449b-5p	MARCH8
hsa-miR-449b-5p	SATB2
hsa-miR-449b-5p	GMNC
hsa-miR-449b-5p	HOXA13
hsa-miR-449b-5p	BRINP1
hsa-miR-449b-5p	SURF4
hsa-miR-449b-5p	ERGIC1
hsa-miR-449b-5p	XYLT1
hsa-miR-449b-5p	LEF1
hsa-miR-449b-5p	FGD6
hsa-miR-449b-5p	SPRN
hsa-miR-449b-5p	CCNE2
hsa-miR-449b-5p	HSPA1B
hsa-miR-449b-5p	CALCR
hsa-miR-449b-5p	FUT8
hsa-miR-449b-5p	PPP2R3A
hsa-miR-449b-5p	FAM117B
hsa-miR-449b-5p	ZNF281
hsa-miR-449b-5p	KLF4
hsa-miR-449b-5p	MAP3K7CL
hsa-miR-449b-5p	SERPINF2
hsa-miR-449b-5p	HTR2C
hsa-miR-449b-5p	ASIC2
hsa-miR-449b-5p	C9orf69
hsa-miR-449b-5p	HNF4A
hsa-miR-449b-5p	SGPP1
hsa-miR-449b-5p	VAT1
hsa-miR-449b-5p	RALGPS2
hsa-miR-449b-5p	DMWD
hsa-miR-449b-5p	CAPN6
hsa-miR-449b-5p	DHRS13
hsa-miR-449b-5p	PEA15
hsa-miR-449b-5p	GALNT7
hsa-miR-449b-5p	SNTB2
hsa-miR-449b-5p	ZDHHC17
hsa-miR-449b-5p	ROCK1
hsa-miR-449b-5p	DIXDC1
hsa-miR-449b-5p	RDH11
hsa-miR-449b-5p	BCL2L13
hsa-miR-449b-5p	CORO1C
hsa-miR-449b-5p	INA
hsa-miR-449b-5p	GNAQ
hsa-miR-449b-5p	PRRG3
hsa-miR-449b-5p	ACBD3
hsa-miR-449b-5p	BNC2
hsa-miR-449b-5p	ADAM10
hsa-miR-449b-5p	CTDSPL
hsa-miR-449b-5p	NCEH1
hsa-miR-449b-5p	EML5
hsa-miR-449b-5p	LIN54
hsa-miR-449b-5p	KIAA1210
hsa-miR-449b-5p	SLC25A27
hsa-miR-449b-5p	ARHGAP36
hsa-miR-449b-5p	CDK6
hsa-miR-449b-5p	GPR22
hsa-miR-449b-5p	KIAA1462
hsa-miR-449b-5p	FRK
hsa-miR-449b-5p	TMEM251
hsa-miR-449b-5p	YY1
hsa-miR-449b-5p	TMCC3
